# Supplementary material for: Survey on graph embeddings and their applications to machine learning problems on graphs
Source: PeerJ Comput Sci. 2021 Feb 4;7:e357. doi: 10.7717/peerj-cs.357 (PMC7959646; doi:10.7717/peerj-cs.357)
Supplement: Supplemental Information 1 — Readme.md contains ll the necessary information on the code provided. [file peerj-cs-07-357-s001.zip]

Archive with 12 entries (12 files):
- graph-embedding-survey/calc-graph-metrics.ipynb
- graph-embedding-survey/dl-model-unsup-val.ipynb
- graph-embedding-survey/dl-tests.ipynb
- graph-embedding-survey/main-loop.ipynb
- graph-embedding-survey/README.md
- graph-embedding-survey/requirements.txt
- graph-embedding-survey/results-analysis.ipynb
- graph-embedding-survey/wrappers.py
- graph-embedding-survey/mag-validation.ipynb
- graph-embedding-survey/main-loop-mag-train-emb.ipynb
- graph-embedding-survey/main-loop-random-graph.ipynb
- graph-embedding-survey/random-graphs-generation.ipynb
