# Supplementary material for: Survey on graph embeddings and their applications to machine learning problems on graphs
Source: PeerJ Comput Sci. 2021 Feb 4;7:e357. doi: 10.7717/peerj-cs.357 (PMC7959646; doi:10.7717/peerj-cs.357)
Supplement: Supplemental Information 1 — Readme.md contains ll the necessary information on the code provided. [file peerj-cs-07-357-s001.zip › graph-embedding-survey/calc-graph-metrics.ipynb]

# %% [code]
from wrappers import get_data
import networkx as nx


def calc_metrix(d):
    x = get_data(d)
    G = x.graph
    if d != 'hse':
        for i, j in enumerate(x.labels):
            G.nodes[i]['label'] = j
    res = nx.community.greedy_modularity_communities(G)
    res = {
        'clustering_coef': nx.transitivity(G),
        'assortativity': nx.assortativity.attribute_assortativity_coefficient(G, 'label') if d != 'hse' else 0,
        'modularity': nx.community.modularity(G, res),
        'density': nx.density(G),
        'average_clustering': nx.average_clustering(G),
        'nnodes': G.number_of_nodes(),
        'nedges': G.number_of_edges(),
        'nfeats': x.features.shape[1] if hasattr(x, 'features') else 0,
        'classes': len(set(x.labels)) if hasattr(x, 'features') else 0,
    }
    return res

# %% [code]
res = {}
for i in ['cora', 'citeseer']:
    res[i] = calc_metrix(i)
    print(i)

# %% [code]
import pandas as pd

pd.DataFrame(res).T

# %% [code]
def build_comms(d):
    x = get_data(d)
    G = x.graph
    a = pd.DataFrame([x.labels, G.nodes]).T.groupby(0).agg(list)[1].to_dict()
    return nx.community.modularity(G, list(a.values()))

# %% [code]
res2 = {}
for i in ['cora', 'citeseer']:
    res2[i] = build_comms(i)
    print(i)

# %% [code]
res2

# %% [code]
