# Supplementary material for: Survey on graph embeddings and their applications to machine learning problems on graphs
Source: PeerJ Comput Sci. 2021 Feb 4;7:e357. doi: 10.7717/peerj-cs.357 (PMC7959646; doi:10.7717/peerj-cs.357)
Supplement: Supplemental Information 1 — Readme.md contains ll the necessary information on the code provided. [file peerj-cs-07-357-s001.zip › graph-embedding-survey/dl-model-unsup-val.ipynb]

# %% [code]
import pandas as pd
from wrappers import get_data, train_lp, train_nc, train_clustering

# %% [code]
from matplotlib import pyplot as plt

# %% [code]
res = {}
for d in ['hse', 'cora', 'citeseer']:
    data = get_data(d)
    res[d] = {}
    for m in ['gat', 'gcn', 'gs']:
        print(m)
        res[d][m] = {}
        emb = pd.read_csv(f'dl/{m}_{d}_wo_feats.csv').values
        res[d][m]['Link prediction'] = train_lp(emb, data.graph.copy())
        if d != "hse":
            res[d][m]['Node classification'] = train_nc(emb, data)
        fig, res[d][m]['Node clustering'] = train_clustering(emb, data.graph.copy())
        plt.close()

# %% [code]
import pickle

with open('dl_results_with_std_wo_feats_hse.pkl', 'wb') as f:
    pickle.dump(res, f)

# %% [code]
def construct_dataset(x, metric="logloss", task='Link prediction'):
    res = []
    for d, k in x.items():
        for e, v in k.items():
            for m, r in v[task].items():
                res.extend([
                    {"data": d, "embedding": e, "model": m, metric: r[metric]['mean']},
                    {"data": d, "embedding": e, "model": m, metric: r[metric]['mean'] - r[metric]['std']},
                    {"data": d, "embedding": e, "model": m, metric: r[metric]['mean'] + r[metric]['std']},
                    {"data": d, "embedding": e, "model": m, metric: r[metric]['mean'] - 2 * r[metric]['std']},
                    {"data": d, "embedding": e, "model": m, metric: r[metric]['mean'] + 2 * r[metric]['std']},
                ])
    return pd.DataFrame(res)


def metric_box_plot(x, metric="logloss", task='Link prediction'):
    t = construct_dataset(x, metric, task)
    for data in t.data.unique():
        tmp = t[t.data == data]
        ordering = tmp.groupby('embedding')[metric].mean().sort_values().index.tolist()
        ax = sns.boxplot(data=tmp, y=metric, x='embedding', hue='model', order=ordering)
        ax.set_title(f"{task} on {data.upper()} dataset ({metric})")
        plt.show()

# %% [code]
import seaborn as sns

# %% [code]
metric_box_plot(res, 'f1')

# %% [code]
clusters = []
for d, k in res.items():
    for m, v in k.items():
        
        clusters.append({
            "data": d,
            "model": m,
            "modularity": v['Node clustering']['modularity_km'],
            "silhouette": v['Node clustering']['silhouette_km']
        })

# %% [code]
pd.DataFrame(clusters)

# %% [markdown]
# Visualization

# %% [code]
import pandas as pd

res = {}
for d in ['hse', 'cora', 'citeseer']:
    data = get_data(d)
    res[d] = {}
    for m in ['gat', 'gcn', 'gs']:
        print(m)
        res[d][m] = {}
        emb = pd.read_csv(f'dl/{m}_{d}_wo_feats.csv').values
        fig, res[d][m]['Node clustering'] = train_clustering(emb, data.graph.copy())
        plt.savefig('{d}_{m}.png')
        plt.close()

# %% [code]
fig, res[d][m]['Node clustering'] = train_clustering(emb, data.graph.copy())

# %% [code]


# %% [code]
from sklearn.cluster import KMeans
import pandas as pd
import umap
from matplotlib import pyplot as plt
%matplotlib inline

plt.rcParams['figure.figsize'] = [10, 10]

for d in ['hse']: #['cora', 'citeseer']:
    for m in ['gcn', 'gs', 'gat']:
        print(m)
        data = pd.read_csv(f'dl/{m}_{d}_wo_feats.csv').values
        km = KMeans()
        c = km.fit_predict(data)
        um = umap.UMAP().fit_transform(data)
        fig = plt.scatter(um[:, 0], um[:, 1], c=c)
        plt.savefig(f'results/{d}_{m}.png')
        plt.close()

# %% [code]
