# Supplementary material for: Survey on graph embeddings and their applications to machine learning problems on graphs
Source: PeerJ Comput Sci. 2021 Feb 4;7:e357. doi: 10.7717/peerj-cs.357 (PMC7959646; doi:10.7717/peerj-cs.357)
Supplement: Supplemental Information 1 — Readme.md contains ll the necessary information on the code provided. [file peerj-cs-07-357-s001.zip › graph-embedding-survey/dl-tests.ipynb]

# %% [code]
import warnings
warnings.filterwarnings('ignore')

# %% [code]
import pandas as pd

# %% [code]
from gat.gat import GAT
from gat.utils import EarlyStopping
from gcn.gcn import GCN
from graphsage.graphsage import GraphSAGE
import numpy as np
import time
import torch
import torch.nn.functional as F
from dgl import DGLGraph
from dgl.data import load_data
import networkx as nx
import os
import sys
thismodule = sys.modules[__name__]
from sklearn.neighbors import NearestNeighbors
class Args(object):
    pass


class InnerProductDecoder(torch.nn.Module):
    """
    Decoder for embeddings using inner product
    """
    def __init__(self, activation=torch.sigmoid, dropout=0.1):
        super(InnerProductDecoder, self).__init__()
        self.dropout = dropout
        self.activation = activation

    def forward(self, z):
        z = F.dropout(z, self.dropout)
        adj = self.activation(torch.mm(z, z.t()))
        return adj

def lp_loss(logits, labels, edges):
    """
    Link prediction supervised loss for given edges and its labels
    """
    preds = torch.sum(logits[edges[:, 0]] * logits[edges[:, 1]], dim=1)
    return F.binary_cross_entropy_with_logits(preds, labels) + 0.1 * torch.mean(logits.pow(2))


def unsup_loss(logits, labels, edges, pos_weight):
    """
    Unsupervised loss (binary cross-entropy over inner-product calculated edge score)
    """
    preds = torch.sigmoid(torch.sum(logits[edges[:, 0]] * logits[edges[:, 1]], dim=1))
    return torch.where(labels, - torch.log(preds), - torch.log(1 - preds + 1e-20)).sum()

def accuracy(logits, labels):
    """
    Calculates accuracy score for multi-class classification task
    """
    _, indices = torch.max(logits, dim=1)
    correct = torch.sum(indices == labels.type(torch.LongTensor))
    return correct.item() * 1.0 / len(labels)
    
class DataWrapper(object):
    """
    Wraps custom data to be consistent with DGL api.
    """
    def __init__(self, path):
        data = pd.read_csv(path)
        self.graph = nx.from_pandas_edgelist(data, create_using=nx.DiGraph)
        self.features = np.zeros(len(self.graph))
        
def accuracy_lp(logits, labels):
    """
    Accuracy for link prediction (binary task)
    """
    return ((torch.sigmoid(logits) > 0.5).type(torch.ByteTensor) == labels).type(torch.FloatTensor).mean().item()


def evaluate(model, features, labels, edges, mask, task):
    """
    Estimates scores on validation dataset
    """
    model.eval()
    if task == 'nc':
        with torch.no_grad():
            logits = model(features)
            logits = logits[mask]
            labels = labels[mask]
            return accuracy(logits, labels)
    elif task == 'lp':
        with torch.no_grad():
            logits = model(features)
            preds = torch.sum(logits[edges[mask, 0]] * logits[edges[mask, 1]], dim=1)
            return accuracy_lp(preds, labels[mask])

def get_data(name):
    """
    Receive dataset by name and wrap it in DGL api
    """
    args = Args()
    args.dataset = name
    if name in ['cora', 'citeseer', 'pubmed']:
        return load_data(args)
    return DataWrapper('../hse_edgelist.csv')


def negative_sampling(G):
    """
    Negative sampling for link prediction task
    
    """
    adj = nx.to_numpy_array(G)
    nn = NearestNeighbors(metric='cosine')
    nn.fit(adj)
    _, res = nn.kneighbors()
    negs = []
    for idx, i in enumerate(res):
        for j in i:
            if not G.has_edge(idx, j):
                negs.append([idx, j])
    negs = np.array(negs)
    e = negs[np.random.permutation(negs.shape[0])[:G.number_of_edges()]]
    return np.concatenate([e, np.zeros((e.shape[0], 1))], 1)
    


def create_lp_dataset(G, seed=0):
    """
    Creates bootstraped random samples for link prediction dataset
    """
    np.random.seed(seed)
    edgelist = np.array(G.edges)
    edgelist = np.concatenate([edgelist, np.ones((edgelist.shape[0], 1))], 1)
    negs = negative_sampling(G)
    edgelist = np.concatenate([edgelist, negs], 0)
    labels = edgelist[:, 2]
    edgelist = edgelist[:, :2]
    perm = np.random.permutation(edgelist.shape[0])
    train_mask = perm[:perm.shape[0] // 3 + 1]
    val_mask = perm[perm.shape[0] // 3 + 1:perm.shape[0] // 2 + 1]
    test_mask = perm[perm.shape[0] // 2 + 1:]
    return edgelist, labels, train_mask, val_mask, test_mask

# %% [code]
# Graph Attention Network arguments

gatrgs = {
    'gpu': 0,
    'epochs': 200,
    'num_heads': 8,
    'num_out_heads': 1,
    'num_layers': 1,
    'num_hidden': 128,
    'residual': False,
    'in_drop': .6,
    'attn_drop': .6,
    'lr': 0.005,
    'weight_decay': 5e-4,
    'negative_slope': 0.2,
    'fastmode': False,
}

# Graph Convolution Network arguments
gcnrgs = {
    'n_hidden': 128,
    'n_layers': 1,
    'dropout': 0.5,
    'aggregator_type': 'gcn',
    'gpu': 0,
    'epochs': 200,
    'lr': 1e-2,
    'weight_decay': 5e-4,
    'self_loop': 'store_true'
}

# GraphSage arguments
gsrgs = {
    'n_hidden': 128,
    'n_layers': 1,
    'dropout': 0.5,
    'aggregator_type': 'gcn',
    
    'gpu': 0,
    'epochs': 200,
    'lr': 1e-2,
    'weight_decay': 5e-4,
}


def init_gat(g, num_feats, n_classes):
    """
    Initialize GAT model for given graph, number of classes and features from gatargs dict
    """
    args = Args()
    for key, val in gatrgs.items():
        setattr(args, key, val)
    heads = ([args.num_heads] * args.num_layers) + [args.num_out_heads]
    model = GAT(g,
                args.num_layers,
                num_feats,
                args.num_hidden,
                n_classes,
                heads,
                F.elu,
                args.in_drop,
                args.attn_drop,
                args.negative_slope,
                args.residual)
    return model, args


def init_gcn(g, num_feats, n_classes):
    """
    Initialize GCN model for given graph, number of classes and features from gcnargs dict
    """
    args = Args()
    for key, val in gcnrgs.items():
        setattr(args, key, val)
    model = GCN(g,
                num_feats,
                args.n_hidden,
                n_classes,
                args.n_layers,
                F.relu,
                args.dropout)
    return model, args

def init_gs(g, num_feats, n_classes):
    """
    Initialize GraphSahe model for given graph, number of classes and features from gsargs dict
    """
    args = Args()
    for key, val in gsrgs.items():
        setattr(args, key, val)
    model = GraphSAGE(g,
                      num_feats,
                      args.n_hidden,
                      n_classes,
                      args.n_layers,
                      F.relu,
                      args.dropout,
                      args.aggregator_type
                      )
    return model, args
    
def init_model(g, m, num_feats, num_classes):
    return getattr(thismodule, f'init_{m}')(g, num_feats, num_classes)

# %% [markdown]
Train loop

# %% [code]
res = {}
if not os.path.exists('new_results'):
    os.mkdir('new_results')
for d in ['hse', 'cora', 'citeseer']:
    print(d)
    data = get_data(d)
#     features = torch.FloatTensor(np.ones((data.features.shape[0], 1)))
    features = torch.FloatTensor(data.features)
    num_feats = features.shape[1]
    n_edges = data.graph.number_of_edges()
    g = data.graph
    # add self loop
    g.remove_edges_from(g.selfloop_edges())
    g = DGLGraph(g)
    g.add_edges(g.nodes(), g.nodes())
    n_edges = g.number_of_edges()
    res[d] = {}
    task = 'lp'
    res[d][task] = {}
    
    degs = g.in_degrees().float()
    norm = torch.pow(degs, -0.5)
    norm[torch.isinf(norm)] = 0
    g.ndata['norm'] = norm.unsqueeze(1)
    adj = g.adjacency_matrix().to_dense()
    pos_weight = torch.Tensor([float(adj.shape[0] * adj.shape[0] - adj.sum()) / adj.sum()])
    
    edgelist, labels, train_mask, val_mask, test_mask = create_lp_dataset(data.graph)
    edgelist = torch.LongTensor(edgelist)
    labels = torch.ByteTensor(labels)
    n_classes = 64
    loss_fcn = unsup_loss
    
    for m in ['gat', 'gcn', 'gs']:
        print(m)
        model, args = init_model(g, m, num_feats, n_classes)
        stopper = EarlyStopping(patience=100, exp_name=task + '_' + m)
        decoder = InnerProductDecoder(activation=lambda x: x)
        optimizer = torch.optim.Adam(list(model.parameters()) + list(decoder.parameters()), lr=args.lr, weight_decay=args.weight_decay)
        dur = []
        for epoch in range(args.epochs):
            model.train()
            if epoch >= 3:
                t0 = time.time()
            # forward
            logits = model(features)
            
            preds = decoder(logits)
            
            loss = F.binary_cross_entropy_with_logits(preds, adj, pos_weight=pos_weight)

            optimizer.zero_grad()
            loss.backward()
            optimizer.step()

            if epoch >= 3:
                dur.append(time.time() - t0)

            train_acc = evaluate(model, features, labels, edgelist, train_mask,  task)

            val_acc = evaluate(model, features, labels, edgelist, val_mask, task)
            if stopper.step(-loss.item(), model):   
                break

            if (epoch % 10) == 0:
                print("Epoch {:05d} | Time(s) {:.4f} | Loss {:.4f} | TrainAcc {:.4f} |"
                      " ValAcc {:.4f} | ETputs(KTEPS) {:.2f}".
                      format(epoch, np.mean(dur), loss.item(), train_acc,
                             val_acc, n_edges / np.mean(dur) / 1000))

        print()
        model.load_state_dict(torch.load(task + '_' + m + '_es_checkpoint.pt'))
        acc = evaluate(model, features, labels, edgelist, test_mask, task)
        res[d][task][m] = acc
        embeddings = model(features).data.numpy()
        pd.DataFrame(embeddings).to_csv(f'{m}_{d}_wo_feats.csv', index=False)
        print("Test Accuracy {:.4f}".format(acc))

# %% [code]


# %% [code]
