# Supplementary material for: Survey on graph embeddings and their applications to machine learning problems on graphs
Source: PeerJ Comput Sci. 2021 Feb 4;7:e357. doi: 10.7717/peerj-cs.357 (PMC7959646; doi:10.7717/peerj-cs.357)
Supplement: Supplemental Information 1 — Readme.md contains ll the necessary information on the code provided. [file peerj-cs-07-357-s001.zip › graph-embedding-survey/main-loop.ipynb]

# %% [code]
from gem.embedding.hope     import HOPE
from gem.embedding.gf       import GraphFactorization
from gem.embedding.sdne     import SDNE
from wrappers import *
import os
%matplotlib inline
plt.rcParams['figure.figsize'] = [10, 10]

# %% [code]
import pickle

dims = 128
res = {}
if not os.path.exists('results_hse_only'):
    os.mkdir('results_hse_only')
for d in ['cora', 'citeseer']:  #  'cora', 'citeseer', 'pubmed', 'syn', 
    exps = {
        'HOPE': HOPE(d=dims, beta=0.01),
        'Node2Vec': Node2VecWrapper(dimensions=dims),
        'Diff2Vec': Diff2VecWrapper(**{
            'model': 'non-pooled',
            'dimensions': dims,
            'vertex_set_cardinality': 80,
            'num_diffusions': 10,
            'window_size': 10,
            'iter': 1,
            'workers': 4,
            'alpha': 0.025,
        }),
        'GraRep': GraRepWrapper(**{
            'dimensions': dims,
            'order': 5,
            'iterations': 20,
            'seed': 0,
        }),
        'Walklets': WalkletsWrapper(**{
            'dimensions': dims,
            'walk_length': 80,
            'walk_number': 5,
            'window_size': 5,
            'min_count': 1,
            'walk_type': 'first',
            'workers': 4,
            'P': 1,
            'Q': 1,
        }),
        'GEMSEC': GEMSECWrapper(**{
            'dimensions': dims,
            'cluster_mean_output': 'output/cluster_means/means.csv',
            'log_output': 'output/cluster_means/log.csv',
            'assignment_output': 'output/cluster_means/d2v.json',
            'dump_matrices': True,
            'model': 'GEMSECWithRegularization',
            'walker': 'first',
            'P': 1,
            'Q': 1,
            'random_walk_length' : 80,
            'num_of_walks' : 5,
            'window_size' : 5,
            'distortion' : 0.75,
            'negative_sample_number' : 10,
            'initial_learning_rate' : 0.001,
            'minimal_learning_rate' : 0.0001,
            'annealing_factor' : 1.0,
            'initial_gamma' : 0.1,
            'final_gamma' : 0.5,
            'lambd' : 0.0625,
            'cluster_number' : 20,
            'overlap_weighting' : 'normalized_overlap',
            'regularization_noise' : 1e-8,
        }),
        'M-NMF': MNMFWrapper(**{
            'dimensions': dims,
            'cluster_mean_output': 'output/cluster_means/means.csv',
            'log_output': 'output/cluster_means/log.csv',
            'assignment_output': 'output/cluster_means/d2v.json',
            'dump_matrices': True,
            'clusters': 20,
            'lambd': 0.2,
            'alpha': 0.05,
            'beta': 0.05,
            'eta': 5,
            'lower_control': 1e-15,
            'iteration_number': 200,
            'early_stopping': 3
        })
    }
    print('=' * 100)
    print(d)
    print('=' * 100)
    data = get_data(d)
    res[d] = {}
    for i, j in exps.items():
        print('*' * 100)
        print(i)
        print('*' * 100)
        res[d][i] = {}
        G = data.graph.copy()
        emb = train_emb(j, G)
        print('-' * 100)
        print('Link prediction')
        print('-' * 100)
        res[d][i]['Link prediction'] = train_lp(emb, data.graph.copy())
        print('-' * 100)
        if d != 'hse':
            print('Node classification')
            print('-' * 100)
            res[d][i]['Node classification'] = train_nc(emb, data)
            print('-' * 100)
        with open(f'results_hse_only/{d}_{i}.pkl', 'wb') as f:
            pickle.dump(res, f)
        print('Node clustering')
        print('-' * 100)
        fig, res[d][i]['Node clustering'] = train_clustering(emb, data.graph.copy())
        plt.title(f'Umap of {i} on {d} dataset')
        plt.savefig(f'results_hse_only/{d}_{i}.png')
        plt.close()


# %% [code]
import pickle

with open('new_results_with_std_actual.pkl', 'wb') as f:
    pickle.dump(res, f)

# %% [code]
