# Supplementary material for: Survey on graph embeddings and their applications to machine learning problems on graphs
Source: PeerJ Comput Sci. 2021 Feb 4;7:e357. doi: 10.7717/peerj-cs.357 (PMC7959646; doi:10.7717/peerj-cs.357)
Supplement: Supplemental Information 1 — Readme.md contains ll the necessary information on the code provided. [file peerj-cs-07-357-s001.zip › graph-embedding-survey/README.md]

# Requirements

Cora and Citeseer datasets is downloaded from (deep graph library)[https://github.com/dmlc/dgl], so it is basic requirement.

HSE citation network can be downloaded from [github](https://github.com/MakarovIA/jcdl2018).

(GEM)[https://github.com/palash1992/GEM] is required for training HOPE model.

(node2vec)[https://github.com/eliorc/node2vec] is required for node2vec model usage.

(diff2vec)[https://github.com/benedekrozemberczki/diff2vec], (Walklets)[https://github.com/benedekrozemberczki/walklets], (GEMSEC)[https://github.com/benedekrozemberczki/GEMSEC], (GraRep)[https://github.com/benedekrozemberczki/GraRep] and (M-NMF)[https://github.com/benedekrozemberczki/M-NMF] should be downloaded in the current folder.

We also use (umap-learn)[https://github.com/lmcinnes/umap] library for visualization. It is available on PyPI.


All requirements except model implementations could be installed using 

```bash
pip install -r requirements.txt
```


# Pipeline

After installing requirements one can follow this instruction to reproduce results.

To achieve graph metrics from `Table 2`, one need to run `calc-graph-metrics.ipynb`.

Next, graph neural network models should be trained, using notebook `dl-tests.ipynb`. It will dump `csv` files with trained embeddings. `dl-model-unsup-val.ipynb` file is used to create files with validation metrics and plots for such models.

After, `main-loop.ipynb` should be runned. It defines models and its parameters, run full training and validation cycle for matrix-factorization and random-walk models. As a result `new_results_with_std_actual.pkl` file will be created. It contains metrics for all tasks.

To build the `Table 3-5` we need to run the `results-analysis.ipynb` notebook, that builds the final result tables.

File `wrappers.py` is the helper packege. It contains wrappers for graph embedding models realizations described in the requirements section, functions for training and validation for link prediction, node classification, clustering tasks and UMAP visualization.
