# Supplementary material for: Survey on graph embeddings and their applications to machine learning problems on graphs
Source: PeerJ Comput Sci. 2021 Feb 4;7:e357. doi: 10.7717/peerj-cs.357 (PMC7959646; doi:10.7717/peerj-cs.357)
Supplement: Supplemental Information 1 — Readme.md contains ll the necessary information on the code provided. [file peerj-cs-07-357-s001.zip › graph-embedding-survey/requirements.txt]

dgl
scikit-learn>=0.18.1
torch>=1.0.0
requests
umap-learn
node2vec
