# Supplementary material for: Survey on graph embeddings and their applications to machine learning problems on graphs
Source: PeerJ Comput Sci. 2021 Feb 4;7:e357. doi: 10.7717/peerj-cs.357 (PMC7959646; doi:10.7717/peerj-cs.357)
Supplement: Supplemental Information 1 — Readme.md contains ll the necessary information on the code provided. [file peerj-cs-07-357-s001.zip › graph-embedding-survey/results-analysis.ipynb]

# %% [code]
import pandas as pd
import numpy as np
import pickle
import seaborn as sns
from matplotlib import pyplot as plt

# %% [code]
cmap = {
    'rf': 'C0',
    'lr': 'C1',
    'gbm': 'C2',
}


# %% [code]
def construct_dataset(x, metric="logloss", task='Link prediction'):
    res = []
    for d, k in x.items():
        if (task == 'Node classification') and (d == 'hse'):
            continue
        for e, v in k.items():
            for m, r in v[task].items():
                res.append({
                    "data": d,
                    "embedding": e,
                    "model": m,
                    metric: r[metric]['mean'],
                    "std": r[metric]['std'],
                }
                )
    return pd.DataFrame(res)


def metric_box_plot(x, metric="logloss", task='Link prediction', order=None):
    t = construct_dataset(x, metric, task)
    for data in t.data.unique():
        tmp = t[t.data == data]
        ordering = tmp.groupby('embedding')[metric].mean().sort_values().index.tolist()
        ax = sns.boxplot(data=tmp, y=metric, x='embedding', hue='model', order=order or ordering, )
        ax.set_title(f"{task} on {data.upper()} dataset ({metric})")
        plt.show()
        
        
def plot_res(res, metric='accuracy', task='Node classification'):
    data = construct_dataset(res, metric=metric, task=task)
    embs = data.embedding.unique()
    for d in data.data.unique():
        tmp = data[data.data == d]
        markersize = tmp['std'].iloc[0] / ((tmp.accuracy - tmp['std']).max() - (tmp.accuracy - tmp['std']).min()) * 200
        plot_dataset(tmp, d, metric, embs, task, markersize)
        
        
def plot_dataset(data, name, metric, embs, task, markersize):
    markersize = None
    mods = data.model.unique()
    step = len(mods) * 1.5
    data.index = data.embedding
    
    mx = len(embs) * step
    
    for i, m in enumerate(mods):
        points = np.arange(i, mx + i, step=step)
        tmp = data[data.model == m].loc[embs]
        plt.errorbar(points, tmp[metric], tmp['std'], fmt='o', ecolor='grey', capsize=7, color=cmap.get(m), label=m, markersize=markersize, marker="s")
    
    
    plt.xticks(ticks=np.arange(1, mx + 1, step=step), labels=[i.upper() for i in embs], size=10)
    plt.legend(prop={"size": 15})
    title = f'{task} on {name.upper()} dataset ({metric})'
    plt.title(title)
    plt.savefig(f'valid_res_plots/{title}.eps')
    plt.show()

# %% [markdown]
### DL

# %% [code]
with open("dl_results_with_std_new.pkl", "rb") as f:
    res = pickle.load(f)

# %% [code]
def prepare_latex_table(res, metric='accuracy', task='Node classification'):
    data = construct_dataset(res, metric=metric, task=task)
    data.accuracy = data.accuracy.round(4)
    data['val'] = data.accuracy.astype(str) + '±' + data['std'].round(4).astype(str)
    data['new_data'] = data.data.str.upper() + ' (' + data.model.str.upper() + ')'
    r = data.pivot('embedding', 'new_data', 'val')
    r.index.name = None
    r.columns.name = None
    return r

# %% [code]
ncdl = prepare_latex_table(res)

# %% [code]
plt.rcParams['figure.figsize'] = [8, 5]

# %% [code]
plot_res(res)

# %% [code]
lpdl = prepare_latex_table(res, task='Link prediction')

# %% [code]
plot_res(res, task='Link prediction')

# %% [markdown]
### No feats DL

# %% [code]
with open("dl_results_with_std_wo_feats.pkl", "rb") as f:
    nofeats_res = pickle.load(f)
    
with open("dl_results_with_std_wo_feats_hse.pkl", "rb") as f:
    hsedl = pickle.load(f)

nofeats_res.update(hsedl)

# %% [code]
nofeats_rename = {}
for d, v in nofeats_res.items():
    nofeats_rename[d] = {}
    for m, mv in v.items():
        nofeats_rename[d].update({
            m + ' (nf)': mv
        })

# %% [code]
lpdlnf = prepare_latex_table(nofeats_res, task='Link prediction')
ncdlnf = prepare_latex_table(nofeats_res, task='Node classification')

# %% [code]
plot_res(nofeats_rename)
plot_res(nofeats_res, task='Link prediction')

# %% [markdown]
### Classics

# %% [code]
plt.rcParams['figure.figsize'] = [13, 5]

# %% [code]
with open("results_hse_only/hse_M-NMF.pkl", "rb") as f:
    hse = pickle.load(f)
    
with open("results_hse_only/hse_GraRep.pkl", "rb") as f:
    hsegr = pickle.load(f)

hse['hse'].update(hsegr['hse'])

# %% [code]
with open("new_results_with_std_actual.pkl", "rb") as f:
    classic = pickle.load(f)

classic.update(hse)

plot_res(classic)
plot_res(classic, task='Link prediction')

# %% [markdown]
### Merged

# %% [code]
for d, v in classic.items():
    if d in res:
        v.update(res[d])
    if d in nofeats_rename:
        v.update(nofeats_rename[d])

# %% [code]
lpdlnf = prepare_latex_table(classic, task='Link prediction')
ncdlnf = prepare_latex_table(classic, task='Node classification')

# %% [code]
print('gcn'.upper())
print('GraphSage')
print('gat'.upper())
print('gcn (nf)'.upper())
print('GraphSage (NF)')
print('gat (nf)'.upper())


# %% [code]
plot_res(classic)
plot_res(classic, task='Link prediction')

# %% [markdown]
### Node clustering

# %% [code]
def get_cluster_stats(res):
    clusters = []
    for d, k in res.items():
        for m, v in k.items():

            clusters.append({
                "data": d,
                "model": m,
                "modularity": v['Node clustering']['modularity_km'],
                "silhouette": v['Node clustering']['silhouette_km']
            })
    return pd.DataFrame(clusters)

def pivot_cluster_results(x):
    m = x.pivot(index='model', columns='data', values='modularity')
    s = x.pivot(index='model', columns='data', values='silhouette')
    m = prep_data(m)
    s = prep_data(s, 'silhouette')
    r = m.join(s)
    c = ['cora', 'citeseer', 'hse']
    c = sum([[i.upper() + ' ' + 'modularity', i.upper() + ' ' + 'silhouette'] for i in c], [])
    return r.loc[:, c]

def prep_data(m, t='modularity'):
    m.columns.name = None
    m.index.name = None
    m = m.loc[:, ['cora', 'citeseer', 'hse']]
    m.columns = [i.upper() + ' ' + t for i in m.columns]
    return m

# %% [markdown]
#### DL

# %% [code]
dl = pivot_cluster_results(get_cluster_stats(res))

# %% [markdown]
#### No feats DL

# %% [code]
dl_nf = pivot_cluster_results(get_cluster_stats(nofeats_res))
dl_nf.index += ' (nf)'

# %% [markdown]
#### Classic

# %% [code]
with open("results_with_std.pkl", "rb") as f:
    cl = pickle.load(f)
    
cl = pivot_cluster_results(get_cluster_stats(cl))

# %% [code]
x = cl.append(dl).append(dl_nf)
x.index = x.index.str.upper()

# %% [code]
