# Supplementary material for: Survey on graph embeddings and their applications to machine learning problems on graphs
Source: PeerJ Comput Sci. 2021 Feb 4;7:e357. doi: 10.7717/peerj-cs.357 (PMC7959646; doi:10.7717/peerj-cs.357)
Supplement: Supplemental Information 1 — Readme.md contains ll the necessary information on the code provided. [file peerj-cs-07-357-s001.zip › graph-embedding-survey/wrappers.py]

from GEMSEC.src.embedding_clustering import create_and_run_model
from mnmf.src.main import create_and_run_model as run_mnmf
from sklearn.ensemble import RandomForestClassifier
from walklets.src.main import main as walklets_main
from sklearn.neighbors import NearestNeighbors
from diff2vec.src.diffusion_2_vec import main
from sklearn.metrics import silhouette_score
from sklearn.cluster import DBSCAN, KMeans
from sklearn.metrics import accuracy_score
from sklearn.model_selection import KFold, StratifiedKFold
from GraRep.src.main import learn_model
from verse.python.wrapper import VERSE
from matplotlib import pyplot as plt
from dgl.data import load_data
from node2vec import Node2Vec
import networkx as nx
import pandas as pd
import numpy as np
import umap
# from MulticoreTSNE import MulticoreTSNE as TSNE
from sklearn.metrics import average_precision_score
from sklearn.metrics import precision_score
from sklearn.metrics import accuracy_score
from sklearn.metrics import roc_auc_score
from sklearn.metrics import recall_score
from sklearn.metrics import f1_score
from sklearn.metrics import log_loss
from sklearn.ensemble import GradientBoostingClassifier
from sklearn.linear_model import LogisticRegression


class Args(object):
    pass


class Node2VecWrapper(object):
    def __init__(self, *args, **kwargs):
        self.args = args
        self.kwargs = kwargs
    
    def learn_embedding(self, graph, **kwargs):
        self.n2v = Node2Vec(graph, *self.args, **self.kwargs)
        model = self.n2v.fit()
        return model.wv.vectors, None


class Diff2VecWrapper(object):
    def __init__(self, **kwargs):
        self.kwargs = kwargs
        self.args = Args()
        for key, val in kwargs.items():
            setattr(self.args, key, val)
    
    def learn_embedding(self, graph, **kwargs):
        if not hasattr(self.args, 'input'):
            x = nx.to_pandas_edgelist(graph)
            if 'weight' in x.columns:
                x = x.drop('weight', 1)
            x.to_csv('g.csv', index=False)
            self.args.input = 'g.csv'
        if not hasattr(self.args, 'output'):
            self.args.output = 'd2vout.csv'
        main(self.args)
        vec = pd.read_csv(self.args.output)
        return vec.values, None


class GEMSECWrapper(object):
    def __init__(self, **kwargs):
        self.kwargs = kwargs
        self.args = Args()
        for key, val in kwargs.items():
            setattr(self.args, key, val)
    
    def learn_embedding(self, graph, **kwargs):
        if not hasattr(self.args, 'input'):
            x = nx.to_pandas_edgelist(graph)
            if 'weight' in x.columns:
                x = x.drop('weight', 1)
            x.to_csv('g.csv', index=False)
            self.args.input = 'g.csv'
        if not hasattr(self.args, 'output'):
            self.args.embedding_output = 'd2vout.csv'
        create_and_run_model(self.args)
        vec = pd.read_csv(self.args.embedding_output)
        return vec.values, None


class WalkletsWrapper(object):
    def __init__(self, **kwargs):
        self.kwargs = kwargs
        self.args = Args()
        for key, val in kwargs.items():
            setattr(self.args, key, val)
    
    def learn_embedding(self, graph, **kwargs):
        if not hasattr(self.args, 'input'):
            x = nx.to_pandas_edgelist(graph)
            if 'weight' in x.columns:
                x = x.drop('weight', 1)
            self.args.input = 'g.csv'
        if not hasattr(self.args, 'output'):
            self.args.output = 'd2vout.csv'
        walklets_main(self.args)
        vec = pd.read_csv(self.args.output)
        return vec.values, None


class VerseWrapper(object):
    def __init__(self, **kwargs):
        self.verse = VERSE(cpath='/home/mkiseljov/verse/src/')
        self.kwargs = kwargs
        self.args = Args()
        for key, val in kwargs.items():
            setattr(self.args, key, val)
    
    def learn_embedding(self, graph, **kwargs):
        G = nx.to_scipy_sparse_matrix(graph)
#         res = self.verse.verse_ppr(G, **self.kwargs)
        res = self.verse.verse_neigh(G, **self.kwargs)
        return res, None
    

class GraRepWrapper(object):
    def __init__(self, **kwargs):
        self.kwargs = kwargs
        self.args = Args()
        for key, val in kwargs.items():
            setattr(self.args, key, val)
    
    def learn_embedding(self, graph, **kwargs):
        if not hasattr(self.args, 'input'):
            x = nx.to_pandas_edgelist(graph)
            if 'weight' in x.columns:
                x = x.drop('weight', 1)
            self.args.edge_path = 'g.csv'
        if not hasattr(self.args, 'output'):
            self.args.output_path = 'd2vout.csv'
        learn_model(self.args)
        vec = pd.read_csv(self.args.output_path)
        return vec.values, None


class MNMFWrapper(object):
    def __init__(self, **kwargs):
        self.kwargs = kwargs
        self.args = Args()
        for key, val in kwargs.items():
            setattr(self.args, key, val)
    
    def learn_embedding(self, graph, **kwargs):
        if not hasattr(self.args, 'input'):
            x = nx.to_pandas_edgelist(graph)
            if 'weight' in x.columns:
                x = x.drop('weight', 1)
            self.args.input = 'g.csv'
        if not hasattr(self.args, 'output'):
            self.args.embedding_output = 'd2vout.csv'
        run_mnmf(self.args)
        vec = pd.read_csv(self.args.embedding_output)
        return vec.values, None


def get_data(name):
    args = Args()
    args.dataset = name
    if name in ['cora', 'citeseer', 'pubmed']:
        return load_data(args)
    return DataWrapper('hse_edgelist.csv')


def _train_nc_(train, train_y, test, test_y):
    res = {}
    for m, model in __MODELS__.items():
        res[m] = train_class(train, train_y, test, test_y, model, task='nc')
    return res


def train_nc(emb, data):
    res = []
    kf = KFold(10)
    for train_mask, test_mask in kf.split(emb):
        train = emb[train_mask]
        train_y = data.labels[train_mask]
        test = emb[test_mask]
        test_y = data.labels[test_mask]
        res.append(_train_nc_(train, train_y, test, test_y))
    return calc_mean_metric(res)


def calc_mean_metric(res):
    cvres = {}
    for model, metrics in res[0].items():
        cvres[model] = {}
        for metric in metrics:
            tmp = []
            for cv_item in res:
                tmp.append(cv_item[model][metric])
            cvres[model][metric] = {}
            cvres[model][metric]['mean'] = np.mean(tmp)
            cvres[model][metric]['std'] = np.std(tmp)
    return cvres


class DataWrapper(object):
    def __init__(self, path):
        data = pd.read_csv(path)
        self.graph = nx.from_pandas_edgelist(data, create_using=nx.DiGraph)


def negative_sampling(G):
    adj = nx.to_numpy_array(G)
    nn = NearestNeighbors(metric='cosine')
    nn.fit(adj)
    _, res = nn.kneighbors()
    negs = []
    for idx, i in enumerate(res):
        for j in i:
            if not G.has_edge(idx, j):
                negs.append([idx, j])
    negs = np.array(negs)
    return negs[np.random.permutation(negs.shape[0])[:G.number_of_edges()]]


def create_lp_dataset(G, emb, seed=0):
    np.random.seed(seed)
    edgelist = np.array(G.edges)
    negs = negative_sampling(G)
    edgelist = np.concatenate([edgelist, np.ones((edgelist.shape[0], 1))], 1)
    edgelist = np.concatenate([edgelist, negs], 0).astype(int)
    labels = edgelist[:, -1]
    edgelist = edgelist[:, :2]
    perm = np.random.permutation(edgelist.shape[0])
    train_mask = perm[:perm.shape[0] // 2 + 1]
    test_mask = perm[perm.shape[0] // 2 + 1:]
    data = np.concatenate([emb[edgelist[:, 0]], emb[edgelist[:, 1]]], 1)
    return data[train_mask], labels[train_mask], data[test_mask], labels[test_mask]


def find_best_metrics(probs, test_y):
    acc = []
    f1 = []
    for i in range(1, 100):
        acc.append(accuracy_score(test_y, (probs > i / 100).astype(int)))
        f1.append(f1_score(test_y, (probs > i / 100).astype(int)))
    
    idx = np.argmax(f1) / 100
    res = {
        "accuracy": max(acc),
        "f1": max(f1),
        "precision": precision_score(test_y, (probs > idx).astype(int)),
        "recall": recall_score(test_y, (probs > idx).astype(int)),
    }
    return res


def train_class(train, train_y, test, test_y, m, task='lp'):
    m.fit(train, train_y)
    preds = m.predict_proba(test)
    if task == 'lp':
        res = find_best_metrics(preds[:, 1], test_y)
        res.update({
            "roc": roc_auc_score(test_y, preds[:, 1]),
            "ap": average_precision_score(test_y, preds[:, 1]),
            "logloss": log_loss(test_y, preds),
        })
    else:
        res = {
            "accuracy": accuracy_score(test_y, m.predict(test)),
            "f1_macro": f1_score(test_y, m.predict(test), average='macro'),
            "precision_macro": precision_score(test_y, m.predict(test), average='macro'),
            "recall_macro": recall_score(test_y, m.predict(test), average='macro'),
            "f1_micro": f1_score(test_y, m.predict(test), average='micro'),
            "precision_micro": precision_score(test_y, m.predict(test), average='micro'),
            "recall_micro": recall_score(test_y, m.predict(test), average='micro'),
            "logloss": log_loss(test_y, preds)
        }
    return res


__MODELS__ = {
    "rf": RandomForestClassifier(n_estimators=100, n_jobs=-1),
    "lr": LogisticRegression(),
    "gbm": GradientBoostingClassifier(n_estimators=100)
}


def _train_lp_(train, train_y, test, test_y):
    res = {}
    for m, model in __MODELS__.items():
        res[m] = train_class(train, train_y, test, test_y, model)
    return res


def train_lp(emb, G):
    res = []
    for seed in range(10):
        train, train_y, test, test_y = create_lp_dataset(G, emb, seed)
        res.append(_train_lp_(train, train_y, test, test_y))
    return calc_mean_metric(res)


def train_emb(embedding, G):
    emb, _ = embedding.learn_embedding(graph=G, is_weighted=True, no_python=True)
    return emb


def find_best_eps(data, q=0.05):
    nn = NearestNeighbors()
    nn.fit(data)
    dist = nn.kneighbors()[0]
    dist = dist.flatten()
    dist = dist[dist > 0]
    return np.quantile(dist, q)


def calc_modularity(emb, cl, G):
    nodes = np.arange(emb.shape[0])
    comms = []
    for i in set(cl):
        comms.append(set(nodes[cl == i]))
        
    return nx.community.modularity(G, comms)

def train_clustering(emb, G):
    km = KMeans()
    cl = km.fit_predict(emb)
    db = DBSCAN(eps=find_best_eps(emb, 0.1))
    dbcl = db.fit_predict(emb)
    
    mod1 = calc_modularity(emb, cl, G)
    silh1 = silhouette_score(emb, cl)
    
    mod2 = calc_modularity(emb, dbcl, G)
    if len(set(dbcl)) > 1:
        silh2 = silhouette_score(emb, dbcl)
    else:
        silh2 = None
    
    print(f"""
    Modularity KMeans: {mod1}
    Silhouette KMeans: {silh1}
    
    Modularity DBSCAN: {mod2}
    Silhouette DBSCAN: {silh2}
    """)
    um = umap.UMAP().fit_transform(emb)
    return plt.scatter(um[:, 0], um[:, 1], c=cl), {
        "modularity_km": mod1,
        "silhouette_km": silh1,
        "modularity_db": mod2,
        "silhouette_db": silh2
    }
