# Supplementary material for: Survey on graph embeddings and their applications to machine learning problems on graphs
Source: PeerJ Comput Sci. 2021 Feb 4;7:e357. doi: 10.7717/peerj-cs.357 (PMC7959646; doi:10.7717/peerj-cs.357)
Supplement: Supplemental Information 1 — Readme.md contains ll the necessary information on the code provided. [file peerj-cs-07-357-s001.zip › graph-embedding-survey/mag-validation.ipynb]

# %% [code]
import pandas as pd
import numpy as np
import networkx as nx

# %% [code]
class DataWrapperCoauthor(object):
    def __init__(self):
        self.graph = nx.from_pandas_edgelist(pd.read_csv("C:/Users/mi/Downloads/mag_cs_remove_duplicated_edges.csv"), create_using=nx.DiGraph)
        self.labels= pd.read_csv("C:/Users/mi/Downloads/mag-labels.csv")["0"].values
        
        
class DataWrapperCoauthorSample(object):
    def __init__(self):
        self.graph = nx.from_pandas_edgelist(pd.read_csv("sampled-mag.csv"), create_using=nx.DiGraph)
        self.labels= pd.read_csv("sampled-mag-labels.csv")["0"].values

# %% [code]
data = DataWrapperCoauthor()

# %% [code]
x = pd.read_csv("C:/Users/mi/Downloads/mag_cs_remove_duplicated_edges.csv")

# %% [code]
a = list(set(x.source) | set(x.target))

# %% [code]
np.random.seed(0)
nodes = np.array(a)[np.random.permutation(len(a))[:len(a) // 2]]

# %% [code]
sample = data.graph.subgraph(nodes)
a = nx.to_pandas_edgelist(sample)

# %% [code]
mapper = {i: j for j, i in enumerate(set(a.target) | set(a.source))}

# %% [code]
a.source = a.source.map(mapper)
a.target = a.target.map(mapper)

# %% [code]
G = nx.from_pandas_edgelist(a)

# %% [code]
a.to_csv("sampled-mag.csv", index=False)

# %% [code]
def load_mag_emb(d, m, mode="feats"):
    p = f"C:/Users/mi/Downloads/{m}_{d}_{mode}.csv.gz"
    emb = pd.read_csv(p)
    emb2 = emb.iloc[sorted(mapper, key=mapper.get)]
    return emb2.values

# %% [code]
PATH = "results_mag_dl"

# %% [code]
import os

# %% [code]
from wrappers import *

# %% [code]
plt.rcParams['figure.figsize'] = [10, 10]

# %% [code]
import pickle

dims = 128
res = {}
if not os.path.exists(PATH):
    os.mkdir(PATH)
    
# mode = "wo_feats"
for mode in ["wo_feats", "feats"]:
    for d in ['cs']:  #  'cora', 'citeseer', 'pubmed', 'syn', 
        exps = ["gat", "gcn", "gs"]
        print('=' * 100)
        print(d)
        print('=' * 100)
        data = DataWrapperCoauthorSample()
        res[d] = {}
        G = data.graph.copy()
        datasets = []
        for seed in range(10):
            print(seed)
            datasets.append([i.astype(int) for i in create_lp_edges(G, seed)])
        for i in exps:
            print('*' * 100)
            print(i)
            print('*' * 100)
            res[d][i] = {}
            emb = load_mag_emb(d, i, mode)
            print('-' * 100)
            print('Link prediction')
            print('-' * 100)
            res[d][i]['Link prediction'] = train_lp(emb, data.graph.copy(), datasets)
            print('-' * 100)
            if d != 'hse':
                print('Node classification')
                print('-' * 100)
                res[d][i]['Node classification'] = train_nc(emb, data)
                print('-' * 100)
            with open(f'{PATH}/{d}_{i}_{mode}.pkl', 'wb') as f:
                pickle.dump(res, f)
            print('Node clustering')
            print('-' * 100)
            fig, res[d][i]['Node clustering'] = train_clustering(emb, data.graph.copy())
    #         plt.title(f'Umap of {i} on {d} dataset')
            plt.savefig(f'{PATH}/{d}_{i}_{mode}.png')
            plt.close()
            with open(f'{PATH}/{d}_{i}_{mode}.pkl', 'wb') as f:
                pickle.dump(res, f)

# %% [code]
