# Supplementary material for: Survey on graph embeddings and their applications to machine learning problems on graphs
Source: PeerJ Comput Sci. 2021 Feb 4;7:e357. doi: 10.7717/peerj-cs.357 (PMC7959646; doi:10.7717/peerj-cs.357)
Supplement: Supplemental Information 1 — Readme.md contains ll the necessary information on the code provided. [file peerj-cs-07-357-s001.zip › graph-embedding-survey/main-loop-mag-train-emb.ipynb]

# %% [code]
from gem.embedding.hope     import HOPE
from gem.embedding.gf       import GraphFactorization
from gem.embedding.sdne     import SDNE
from wrappers import *
import os
%matplotlib inline
plt.rcParams['figure.figsize'] = [10, 10]

# %% [code]
PATH = "results_mag"

# %% [code]
class DataWrapperCoauthor(object):
    def __init__(self, path):
        self.graph = nx.from_pandas_edgelist(pd.read_csv("C:/Users/mi/Downloads/mag_cs_remove_duplicated_edges.csv"), create_using=nx.DiGraph)
        self.labels= pd.read_csv("C:/Users/mi/Downloads/mag-labels.csv")["0"].values

# %% [code]
class DataWrapperCoauthorSample(object):
    def __init__(self):
        self.graph = nx.from_pandas_edgelist(pd.read_csv("sampled-mag.csv"), create_using=nx.DiGraph)
        self.labels= pd.read_csv("sampled-mag-labels.csv")["0"].values

# %% [code]
import pickle

dims = 128
res = {}
if not os.path.exists(PATH):
    os.mkdir(PATH)
for d in ['cs']:  #  'cora', 'citeseer', 'pubmed', 'syn', 
    exps = {
        'HOPE': HOPE(d=dims, beta=0.01),
        'Node2Vec': Node2VecWrapper(dimensions=dims),
        'Diff2Vec': Diff2VecWrapper(**{
            'model': 'non-pooled',
            'dimensions': dims,
            'vertex_set_cardinality': 80,
            'num_diffusions': 10,
            'window_size': 10,
            'iter': 1,
            'workers': 4,
            'alpha': 0.025,
        }),
        'GraRep': GraRepWrapper(**{
            'dimensions': dims,
            'order': 5,
            'iterations': 20,
            'seed': 0,
        }),
        'Walklets': WalkletsWrapper(**{
            'dimensions': dims,
            'walk_length': 80,
            'walk_number': 5,
            'window_size': 5,
            'min_count': 1,
            'walk_type': 'first',
            'workers': 4,
            'P': 1,
            'Q': 1,
        }),
        'GEMSEC': GEMSECWrapper(**{
            'dimensions': dims,
            'cluster_mean_output': 'output/cluster_means/means.csv',
            'log_output': 'output/cluster_means/log.csv',
            'assignment_output': 'output/cluster_means/d2v.json',
            'dump_matrices': True,
            'model': 'GEMSECWithRegularization',
            'walker': 'first',
            'P': 1,
            'Q': 1,
            'random_walk_length' : 80,
            'num_of_walks' : 5,
            'window_size' : 5,
            'distortion' : 0.75,
            'negative_sample_number' : 10,
            'initial_learning_rate' : 0.001,
            'minimal_learning_rate' : 0.0001,
            'annealing_factor' : 1.0,
            'initial_gamma' : 0.1,
            'final_gamma' : 0.5,
            'lambd' : 0.0625,
            'cluster_number' : 20,
            'overlap_weighting' : 'normalized_overlap',
            'regularization_noise' : 1e-8,
        }),
        'M-NMF': MNMFWrapper(**{
            'dimensions': dims,
            'cluster_mean_output': 'output/cluster_means/means.csv',
            'log_output': 'output/cluster_means/log.csv',
            'assignment_output': 'output/cluster_means/d2v.json',
            'dump_matrices': True,
            'clusters': 20,
            'lambd': 0.2,
            'alpha': 0.05,
            'beta': 0.05,
            'eta': 5,
            'lower_control': 1e-15,
            'iteration_number': 200,
            'early_stopping': 3
        }),
    }
    print('=' * 100)
    print(d)
    print('=' * 100)
    data = DataWrapperCoauthorSample()
    res[d] = {}
    G = data.graph.copy()
    datasets = []
    for seed in range(10):
        datasets.append(create_lp_edges(G, seed))
    for i, j in exps.items():
        print('*' * 100)
        print(i)
        print('*' * 100)
        res[d][i] = {}
        emb = train_emb(j, G)
        pd.DataFrame(emb).to_csv(f"{d}_{i}.csv", index=False)


# %% [code]
1

# %% [code]
1

# %% [code]
