# Supplementary material for: Survey on graph embeddings and their applications to machine learning problems on graphs
Source: PeerJ Comput Sci. 2021 Feb 4;7:e357. doi: 10.7717/peerj-cs.357 (PMC7959646; doi:10.7717/peerj-cs.357)
Supplement: Supplemental Information 1 — Readme.md contains ll the necessary information on the code provided. [file peerj-cs-07-357-s001.zip › graph-embedding-survey/main-loop-random-graph.ipynb]

# %% [code]
from gem.embedding.hope     import HOPE
from gem.embedding.gf       import GraphFactorization
from gem.embedding.sdne     import SDNE
from wrappers import *
import os
%matplotlib inline
plt.rcParams['figure.figsize'] = [10, 10]

# %% [code]
literals = ["B", "C", "D", "F", "G", "H", "I"]

# %% [code]
def add_missed_nodes(G):
    nd = (G.nodes())
    missed = set(range(max(nd))) - set(nd)
    for i in missed:
        G.add_edges_from([[i, np.random.choice(nd)]])

# %% [code]
import pickle

dims = 128
res = {}

legend = ""

if not os.path.exists('new_pics_random_new_number'):
    os.mkdir('new_pics_random_new_number')
for idx, d in enumerate(['cora', 'citeseer']):  #  'cora', 'citeseer', 'pubmed', 'syn', 
    print("\n")
    print("\n")
    print("\n")
    print("#" * 100)
    print(legend)
    print("#" * 100)
    print("\n")
    print("\n")
    print("\n")
    legend = f"UMAP projection of {d.upper()} embeddings: "
    exps = {
        'HOPE': HOPE(d=dims, beta=0.01),
        'Walklets': WalkletsWrapper(**{
            'dimensions': dims,
            'walk_length': 80,
            'walk_number': 5,
            'window_size': 5,
            'min_count': 1,
            'walk_type': 'first',
            'workers': 4,
            'P': 1,
            'Q': 1,
        }),
    }
    print('=' * 100)
    print(d)
    print('=' * 100)
    res[d] = {}
    for l, (i, j) in enumerate(exps.items()):
        for rgi, (rg, rgname) in enumerate({
            "er": "Erdős-Rényi", "ba": "Barabási-Albert", "ws": "Watts-Strogatz"
        }.items()):
            edgelist = pd.read_csv(f"{d}-{rg}.csv")
            G = nx.from_pandas_edgelist(edgelist)
            add_missed_nodes(G)
            print('*' * 100)
            print(i)
            print('*' * 100)
            emb = train_emb(j, G)

            km = KMeans()
            labels = km.fit_predict(emb)

            um = umap.UMAP().fit_transform(emb)
            plt.scatter(um[:, 0], um[:, 1], c=labels)
            plt.text(min(um[:, 0]), max(um[:, 1]) - (max(um[:, 1]) - min(um[:, 1])) * 0.06, literals[3 * l + rgi], {
                "size": 60
            })
            name = f"new_pics_random_new_number/Figure_{idx + 4}{literals[3 * l + rgi]}.eps"
            print(name, d, i)
            plt.savefig(name, dpi=300)
            plt.close()
            legend += f"({literals[3 * l + rgi]}) {rgname}, {i}. "


# %% [code]
1

# %% [code]
print(legend)

# %% [code]
for i in 

# %% [code]
G.add_edges_from([[1338, 1614], [1684, 1138]])

# %% [code]
np.random.choice(nd)

# %% [code]


# %% [code]
