# Supplementary material for: Survey on graph embeddings and their applications to machine learning problems on graphs
Source: PeerJ Comput Sci. 2021 Feb 4;7:e357. doi: 10.7717/peerj-cs.357 (PMC7959646; doi:10.7717/peerj-cs.357)
Supplement: Supplemental Information 1 — Readme.md contains ll the necessary information on the code provided. [file peerj-cs-07-357-s001.zip › graph-embedding-survey/random-graphs-generation.ipynb]

# %% [code]
import networkx as nx

# %% [code]
from dgl.data import load_data

class Args(object):
    def __init__(self, dataset):
        self.dataset = dataset

# %% [code]
import numpy as np

def find_ws_props(n, m, c):
    k = round(2 * m / n)
    p = 1 - np.cbrt((4 * (k - 1)) / (3 * (k - 2)) * c)
    return k, p

def get_graphs_similar_to(G, prefat=4):
    n = G.number_of_nodes()
    m = G.number_of_edges()
    p = nx.density(G) * 2
    
    Ger = nx.gnm_random_graph(n, m)
    
    Gba = nx.barabasi_albert_graph(n, prefat)
    
    k, pws = find_ws_props(n, m, nx.average_clustering(G))
    
    Gws = nx.watts_strogatz_graph(n, k, pws)
    return Ger, Gba, Gws
    
    

# %% [code]
G = load_data(Args("cora")).graph
Ger, Gba, Gws = get_graphs_similar_to(G)

nx.to_pandas_edgelist(Ger).to_csv("cora-er.csv", index=False)
nx.to_pandas_edgelist(Gba).to_csv("cora-ba.csv", index=False)
nx.to_pandas_edgelist(Gws).to_csv("cora-ws.csv", index=False)

# %% [code]
G = load_data(Args("citeseer")).graph
Ger, Gba, Gws = get_graphs_similar_to(G, 3)

nx.to_pandas_edgelist(Ger).to_csv("citeseer-er.csv", index=False)
nx.to_pandas_edgelist(Gba).to_csv("citeseer-ba.csv", index=False)
nx.to_pandas_edgelist(Gws).to_csv("citeseer-ws.csv", index=False)

# %% [code]
